# Supplementary material for: Ferulic Acid and Salicylic Acid Foliar Treatments Reduce Short-Term Salt Stress in Chinese Cabbage by Increasing Phenolic Compounds Accumulation and Photosynthetic Performance
Source: Plants (Basel). 2021 Oct 29;10(11):2346. doi: 10.3390/plants10112346 (PMC8619474; doi:10.3390/plants10112346)
Supplement: Supplementary file 1 [file plants-10-02346-s001.zip]

Archive with 2 entries (2 files):
- Suppl. Figs.pdf
- Suppl. Tables-revised.xlsx
