# Supplementary material for: Ferulic Acid and Salicylic Acid Foliar Treatments Reduce Short-Term Salt Stress in Chinese Cabbage by Increasing Phenolic Compounds Accumulation and Photosynthetic Performance
Source: Plants (Basel). 2021 Oct 29;10(11):2346. doi: 10.3390/plants10112346 (PMC8619474; doi:10.3390/plants10112346)
Supplement: Supplementary file 1 [file plants-10-02346-s001.zip › Suppl. Tables-revised.xlsx]

## Sheet: Table S1
Table S1. Original and normalized chlorophyll a fluorescence parameters measured after 72 h of foliar treatments with ferulic acid (FA) and salicylic acid (SA) in conc. 10 µM due to salt treatment (150 mM) compared to the control (C). Significant differences between control and treated plants were labelled by different letters (ANOVA HSD, p ≤ 0.05). Values are represented as means of 6 replicates…
	Treatment	PIABS				PItotal				ABS/RC				TR0/RC				ET0/RC				DI0/RC				RE0/RC				φP0				ΨE0				φE0				δR0				φR0
Original	C	2.79617	±	0.4923	ab	1.56343	±	0.289245	a	2.03568	±	0.154677	b	1.68528	±	0.130059	a	0.905666	±	0.0671455	a	0.350397	±	0.0274669	b	0.324411	±	0.0326401	a	0.827835	±	0.00555825	a	0.538042	±	0.0267151	a	0.445498	±	0.0242901	a	0.358875	±	0.0338419	a	0.16	±	0.014	a
	Salt	0.517263	±	0.131172	c	0.248437	±	0.103637	c	2.62801	±	0.339258	a	1.68659	±	0.318715	a	0.686242	±	0.0595245	b	0.941425	±	0.339464	a	0.22069	±	0.0686767	b	0.643901	±	0.0992119	b	0.415056	±	0.0606107	b	0.262653	±	0.0185427	b	0.324145	±	0.0993826	a	0.085	±	0.026	b
	C + 10 mM FA	3.38241	±	0.285974	a	1.8131	±	0.458701	a	1.88691	±	0.130661	b	1.56947	±	0.104074	a	0.882428	±	0.0734324	a	0.317434	±	0.0278672	b	0.301447	±	0.02916	a	0.831903	±	0.00449694	a	0.561932	±	0.0166974	a	0.467441	±	0.0127305	a	0.344549	±	0.0510685	a	0.161	±	0.023	a
	Salt + 10 mM FA	2.58389	±	0.761345	b	0.918375	±	0.289229	b	1.90557	±	0.15152	b	1.53758	±	0.105534	a	0.809969	±	0.0535369	a	0.367994	±	0.0573415	b	0.212426	±	0.0212241	b	0.807611	±	0.0177493	a	0.528088	±	0.0380332	a	0.426996	±	0.0389741	a	0.262751	±	0.0264036	a	0.112	±	0.014	b
	C	1.90245	±	0.109157	a	0.79337	±	0.0314636	a	3.35055	±	0.245004	a	2.75123	±	0.191693	a	1.59749	±	0.140562	a	0.599318	±	0.0542862	b	0.471351	±	0.0543568	a	0.821296	±	0.00382625	a	0.580094	±	0.0132532	a	0.476393	±	0.00907215	a	0.294536	±	0.0103085	a	0.115	±	0.005	a
	Salt	1.0214	±	0.11528	b	0.29626	±	0.0950023	b	3.4672	±	0.331925	a	2.71593	±	0.262988	a	1.33876	±	0.146051	b	0.751271	±	0.0723334	a	0.290007	±	0.0308352	b	0.783259	±	0.00530833	c	0.492676	±	0.0179646	c	0.385898	±	0.0144467	c	0.220428	±	0.0434237	b	0.067	±	0.013	b
	C + 10 mM SA	1.90569	±	0.341269	a	0.854803	±	0.194294	a	3.26988	±	0.172131	a	2.68736	±	0.136951	a	1.53353	±	0.100206	ab	0.582523	±	0.0421594	b	0.472075	±	0.0234426	a	0.82194	±	0.00679048	a	0.570727	±	0.0261152	ab	0.46925	±	0.0252842	a	0.308965	±	0.0259792	a	0.119	±	0.011	a
	Salt + 10 mM SA	1.55282	±	0.31942	a	0.484807	±	0.203546	b	3.28778	±	0.397566	a	2.64553	±	0.299764	a	1.44051	±	0.136126	ab	0.642259	±	0.114373	ab	0.327672	±	0.0529062	b	0.805244	±	0.0155946	b	0.545615	±	0.0168793	b	0.439388	±	0.0171619	b	0.229916	±	0.0462673	b	0.082	±	0.019	b
Normalized	C	1	±	0.176062	ab	1	±	0.185007	a	1	±	0.0759832	b	1	±	0.0771735	a	1	±	0.0741394	a	1	±	0.078	b	1	±	0.101	a	1	±	0.007	a	1	±	0.05	a	1	±	0.055	a	1	±	0.094	a	1	±	0.086	a
	Salt	0.18499	±	0.0469114	c	0.158905	±	0.0662885	c	1.29098	±	0.166656	a	1.00078	±	0.189117	a	0.757721	±	0.0657246	b	2.687	±	0.969	a	0.68	±	0.212	b	0.778	±	0.12	b	0.771	±	0.113	b	0.59	±	0.042	b	0.903	±	0.277	a	0.532	±	0.164	b
	C + 10 mM FA	1.20966	±	0.102274	a	1.15969	±	0.293394	a	0.926919	±	0.0641856	b	0.931284	±	0.0617546	a	0.974341	±	0.0810811	a	0.906	±	0.08	b	0.929	±	0.09	a	1.005	±	0.005	a	1.044	±	0.031	a	1.049	±	0.029	a	0.96	±	0.142	a	1.008	±	0.141	a
	Salt + 10 mM FA	0.92408	±	0.272281	b	0.58741	±	0.184996	b	0.936087	±	0.0744325	b	0.912357	±	0.0626209	a	0.894336	±	0.0591133	a	1.05	±	0.164	b	0.655	±	0.065	b	0.976	±	0.021	a	0.981	±	0.071	a	0.958	±	0.087	a	0.732	±	0.074	a	0.702	±	0.088	b
	C	1	±	0.057	a	1	±	0.04	a	1	±	0.073	a	1	±	0.07	a	1	±	0.088	a	1	±	0.091	b	1	±	0.115	a	1	±	0.005	a	1	±	0.023	a	1	±	0.019	a	1	±	0.035	a	1	±	0.043	a
	Salt	0.537	±	0.061	b	0.373	±	0.12	b	1.035	±	0.099	a	0.987	±	0.096	a	0.838	±	0.091	b	1.254	±	0.121	a	0.615	±	0.065	b	0.954	±	0.006	c	0.849	±	0.031	c	0.81	±	0.03	c	0.748	±	0.147	b	0.577	±	0.11	b
	C + 10 mM SA	1.002	±	0.179	a	1.077	±	0.245	a	0.976	±	0.051	a	0.977	±	0.05	a	0.96	±	0.063	ab	0.972	±	0.07	b	1.002	±	0.05	a	1.001	±	0.008	a	0.984	±	0.045	ab	0.985	±	0.053	a	1.049	±	0.088	a	1.033	±	0.091	a
	Salt + 10 mM SA	0.816	±	0.168	a	0.611	±	0.257	b	0.981	±	0.119	a	0.962	±	0.109	a	0.902	±	0.085	ab	1.072	±	0.191	ab	0.695	±	0.112	b	0.98	±	0.019	b	0.941	±	0.029	b	0.922	±	0.036	b	0.781	±	0.157	b	0.71	±	0.168	b

## Sheet: Table S2
Table S2. List of phenolic compounds and used internal standard (anthracene-9-carboxylic acid) determined by UPLC–MS/MS, and the MRM transitions of precursor to product ion pairs.
Compound (Abbreviation)	MRM (m/z)
cis, trans- Sinapic acid (SiA)	223.0 -> 164.0
trans-Ferulic acid (FA)	193.0 -> 178.0
Salicylic acid (SA)	137.0 -> 93.0
Quercetin (QUE)	301.0 -> 151.0
Kaemferol (KAE)	285.0 -> 93.0
Anthracene-9-carboxylic acid (AN)	221.0 -> 177.0
